# Supplementary material for: Grip strength: are some adiposity phenotypes more detrimental than others? A Mendelian randomization study
Source: Obesity (Silver Spring). 2025 Jul 17;33(9):1779–90. doi: 10.1002/oby.24339 (PMC12381625; doi:10.1002/oby.24339)
Supplement: Supplementary file 2 — Data S2. Tables. [file OBY-33-1779-s001.xlsx]

## Sheet: List of Supplementary Tables
Grip strength: are some adiposity phenotypes more detrimental than others? A Mendelian Randomisation study
Amy E. Taylor, John Vincent, Dylan M. Williams, Rachel Cooper, Snehal M Pinto Pereira
List of Supplementary Tables
Supplementary Table S1. Genomewide significant variants for visceral adipose tissue
Supplementary Table S2. Genomewide significant variants for abdominal subcutaneous adipose tissue
Supplementary Table S3. Genomewide significant variants for abdominal subcutaneous adipose tissue
Supplementary Table S4. Genomewide significant variants for anterior thigh muscle fat infiltration
Supplementary Table S5. Genomewide significant variants for posterior thigh muscle fat infiltration
Supplementary Table S6. Genomewide significant variants for Body fat percentage
Supplementary Table S7. Genetic variants for Metabolically Unfavourable Adiposity
Supplementary Table S8. Genetic variants for Metabolically Favourable Adiposity
Supplementary Table S9. Characteristics of sample for genetic analyses (full sample including individuals with abdominal MRI measures)
Supplementary Table S10. Correlations between genomewide significant polygenic risk scores for adiposity measures in UKBiobank
Supplementary Table S11. F-statistics for genetic instrumental variables
Supplementary Table S12. Harmonised gene exposure and gene outcome associations for MR analysis of visceral adipose tissue
Supplementary Table S13. Observational and Mendelian Randomisation results for visceral adipose tissue
Supplementary Table S14. Harmonised gene exposure and gene outcome associations for MR analysis of abdominal subcutaneous adipose tissue
Supplementary Table S15. Observational and Mendelian Randomisation results for abdominal subcutaneous adipose tissue
Supplementary Table S16. Harmonised gene exposure and gene outcome associations for MR analysis of gluteofemoral adipose tissue
Supplementary Table S17. Observational and Mendelian Randomisation results for gluteofemoral adipose tissue
Supplementary Table S18. Harmonised gene exposure and gene outcome associations for MR analysis of anterior thigh muscle fat infiltration
Supplementary Table S19. Observational and Mendelian Randomisation results for anterior thigh muscle fat infiltration
Supplementary Table S20. Harmonised gene exposure and gene outcome associations for MR analysis of posterior thigh muscle fat infiltration
Supplementary Table S21. Observational and Mendelian Randomisation results for posterior thigh muscle fat infiltration
Supplementary Table S22. Harmonised gene exposure and gene outcome associations for MR analysis of body fat percentage
Supplementary Table S23.Observational and Mendelian Randomisation results for body fat percentage
Supplementary Table S24. Harmonised gene exposure and gene outcome associations for MR analysis of metabolically favourable adiposity
Supplementary Table S25. Mendelian Randomisation results for metabolically favourable adiposity
Supplementary Table S26. Harmonised gene exposure and gene outcome associations for MR analysis of metabolically unfavourable adiposity
Supplementary Table S27. Mendelian Randomisation results for metabolically unfavourable adiposity
Supplementary Table S28. Leave one out analyses for Mendelian randomisation analysis of body fat percentage on grip strength
Supplementary Table S29: Estimation of bias due to sample overlap
Supplementary Table S30: Conditional F-Statistics

## Sheet: S1. VAT variants
Supplementary Table S1. Genomewide significant variants for visceral adipose tissue
From: Agrawal S, Wang M, Klarqvist MDR, Smith K, Shin J, Dashti H, et al. Inherited basis of visceral, abdominal subcutaneous and gluteofemoral fat depots. Nat Commun. 2022;13(1):3771.
Phenotype	Chromosome	Position	SNP	Nearest Gene	Effect allele	Other allele	Beta	SE
VAT	3	49799046	chr3_49799046	IP6K1	CA	C	-0.042	0.007
VAT	5	55802127	chr5_55802127	LINC01948	TCAAGGATTCCTTGACTTAAG	T	0.049	0.009
VAT	8	25464670	rs73221948	CDCA2	G	T	0.054	0.008
VAT	16	53806453	rs56094641	FTO	A	G	-0.046	0.007
VAT	19	18338709	rs62120394	PDE4C	G	A	-0.048	0.008
VAT	19	33893008	rs3786897	PEPD	A	G	-0.044	0.007

## Sheet: S2. ASAT variants
Supplementary Table S2. Genomewide significant variants for abdominal subcutaneous adipose tissue
From: Agrawal S, Wang M, Klarqvist MDR, Smith K, Shin J, Dashti H, et al. Inherited basis of visceral, abdominal subcutaneous and gluteofemoral fat depots. Nat Commun. 2022;13(1):3771.
Phenotype	Chromosome	Position	SNP	Nearest Gene	Effect allele frequency	Other allele	Beta	SE
ASAT	2	417167	rs62106258	LINC01874	T	C	0.09	0.016
ASAT	6	50968152	rs1325033	TFAP2B	T	C	-0.041	0.007
ASAT	8	77222269	rs7461961	LINC01111	G	A	-0.039	0.007
ASAT	16	53806453	rs56094641	FTO	A	G	-0.071	0.007
ASAT	19	18338709	rs62120394	PDE4C	G	A	-0.045	0.008
ASAT	20	3139717	rs79818747	LZTS3	A	G	-0.431	0.07

## Sheet: S3. GFAT variants
Supplementary Table S3. Genomewide significant variants for abdominal subcutaneous adipose tissue
From: Agrawal S, Wang M, Klarqvist MDR, Smith K, Shin J, Dashti H, et al. Inherited basis of visceral, abdominal subcutaneous and gluteofemoral fat depots. Nat Commun. 2022;13(1):3771.
Phenotype	Chromosome	Position	SNP	Nearest Gene	Effect allele	Other allele	Beta	SE
GFAT	1	219673705	rs2820468	LYPLAL1-AS1	A	G	0.048	0.007
GFAT	2	165642448	rs355906	COBLL1	G	A	-0.041	0.007
GFAT	2	219699999	rs78058190	PRKAG3	G	A	0.108	0.018
GFAT	2	227099854	rs2972147	LOC646736	T	C	0.048	0.007
GFAT	5	55841824	rs16885714	C5orf67	A	G	0.066	0.012
GFAT	6	26207175	rs9379833	H4C5	C	A	0.045	0.008
GFAT	6	34746957	rs529311472	SNRPC	G	GT	-0.044	0.008
GFAT	6	43757082	rs4711750	VEGFA	T	A	0.054	0.007
GFAT	6	50968152	rs1325033	TFAP2B	T	C	-0.041	0.007
GFAT	6	105373111	chr6_105373111	LIN28B-AS1	CT	C	-0.042	0.008
GFAT	6	127454893	rs72959041	RSPO3	G	A	0.094	0.017
GFAT	6	160774459	rs487060	SLC22A3	C	T	-0.042	0.007
GFAT	11	95840436	rs1074742	MAML2	A	G	0.041	0.007
GFAT	12	123024476	rs147730268	KNTC1	G	T	0.069	0.013
GFAT	12	124344710	rs138756410	DNAH10	T	C	-0.172	0.031
GFAT	12	124409502	rs7133378	DNAH10	G	A	-0.053	0.008
GFAT	12	125092343	rs4765159	NCOR2	A	G	0.146	0.027
GFAT	16	53806453	rs56094641	FTO	A	G	-0.052	0.007
GFAT	19	34019403	chr19_34019403	PEPD	GAC	G	0.042	0.007
GFAT	20	3139717	rs79818747	LZTS3	A	G	-0.434	0.07
GFAT	22	38505347	rs6001008	BAIAP2L2	G	A	-0.046	0.007

## Sheet: S4. ATMFI variants
Supplementary Table S4. Genomewide significant variants for anterior thigh muscle fat infiltration
From: van der Meer D, Gurholt TP, Sonderby IE, Shadrin AA, Hindley G, Rahman Z, et al. The link between liver fat and cardiometabolic diseases is highlighted by genome-wide association study of MRI-derived measures of body composition. Commun Biol. 2022;5(1):1271.
Phenotype	Chromosome	Position	SNP	Mapped Genes	Effect allele	Other allele	Beta	SE
ATMFI	1	210293280	rs635084	IRF6, DIEXF, SERTAD4	G	A	0.0765147	0.0101792
ATMFI	1	219501867	rs2820465	FEM1C	G	T	0.054827	0.00784639
ATMFI	2	71963333	rs11678046	PAIP2B, ZNF638, CYP26B1, EXOC6B, SPR, EMX1, SMYD5, PRADC1, CCT7, EGR4	G	T	-0.0553052	0.00803606
ATMFI	2	100957085	rs11123856		G	A	-0.0476563	0.0079575
ATMFI	2	118428713	rs6723391	CCDC93, INSIG2, EN1, C1QL2	G	A	-0.0726258	0.00955031
ATMFI	3	12355456	rs2881654	DNAJC5	G	A	-0.113033	0.0116958
ATMFI	5	68761833	rs13189804	CARTPT	T	C	-0.0868449	0.0141462
ATMFI	5	158542467	rs17055818	SOX30, EBF1, UBLCP1	T	C	-0.075194	0.0087986
ATMFI	6	133491734	rs7764488	TAAR8, TAAR2, TAAR1, VNN3, VNN2, RPS12, EYA4, TBPL1	G	A	-0.0566166	0.00828629
ATMFI	9	130307462	rs143378550	PTGES, TOR1B, TOR1A, C9orf78, USP20, FNBP1, GPR107, AL360004.1, NCS1, HMCN2, AL354898.1, ASS1, FUBP3, PRDM12, EXOSC2, ABL1, FIBCD1, LAMC3, NUP214	C	A	-0.207407	0.0310925
ATMFI	10	36169963	rs10827614	GJD4, FZD8, NAMPTL	C	A	0.0649765	0.00796854
ATMFI	12	20428405	rs7298820	RERGL, PIK3C2G, PLCZ1, CAPZA3, PLEKHA5, PDE3A, SLCO1C1, SLCO1B1, SLCO1A2, PYROXD1	A	T	-0.0877455	0.00963558
ATMFI	13	21777512	rs646026		C	G	-0.0582059	0.00827065
ATMFI	13	49684313	rs6561551	SETDB2, PHF11, RCBTB1, ARL11, EBPL, KPNA3, SPRYD7, TRIM13, KCNRG, DLEU1	A	G	-0.0559217	0.00874055
ATMFI	16	28825882	rs62036622	APOL3	T	G	-0.0524492	0.00787837
ATMFI	19	18277348	rs8110070	ANO8, BST2, MVB12A, MAP1S, FCHO1, CCDC124, KCNN1, ARRDC2, IL12RB1, MAST3, PIK3R2, PIK3R2, IFI30, MPV17L2, RAB3A, PDE4C, KIAA1683, JUND, LSM4, PGPEP1, LRRC25, ELL, FKBP8, AC002985.3, TMEM161A	C	T	0.0542554	0.00801502
ATMFI	19	33405526	rs4805881	AC020952.1, SLC7A9, CEP89, C19orf40, LRP3, CEBPA, CEBPG, PEPD, CHST8, KCTD15, LSM14A, GPI, SCGB2B2, ZNF302, ZNF30, FAM187B	A	C	-0.130333	0.00815888

## Sheet: S5. PTMFI variants
Supplementary Table S5. Genomewide significant variants for posterior thigh muscle fat infiltration
From: van der Meer D, Gurholt TP, Sonderby IE, Shadrin AA, Hindley G, Rahman Z, et al. The link between liver fat and cardiometabolic diseases is highlighted by genome-wide association study of MRI-derived measures of body composition. Commun Biol. 2022;5(1):1271.
Phenotype	Chromosome	Position	SNP	Mapped Genes	Effect allele	Other allele	Beta	SE
PTFMI	1	210466625	rs635084	IRF6, DIEXF, SERTAD4, HHAT	A	G	-0.0837164	0.0101775
PTFMI	1	219675209	rs2820465	FEM1C	G	T	0.0679637	0.00784333
PTFMI	2	72178287	rs908611	PAIP2B, ZNF638, CYP26B1, EXOC6B, SPR, EMX1, SMYD5, PRADC1, CCT7, EGR4	C	T	-0.0600981	0.00794099
PTFMI	2	101573214	rs4850954		T	C	-0.0468168	0.0078509
PTFMI	2	227103717	rs2138157	DOCK10, IRS1, RHBDD1	A	C	0.0501732	0.00808341
PTFMI	3	12365308	rs13083375	DNAJC5	T	G	0.14058	0.0118199
PTFMI	5	68060236	rs745098	CARTPT	C	G	0.0823601	0.0139024
PTFMI	5	158003020	rs2963468	SOX30, EBF1, UBLCP1	G	A	-0.0801471	0.00927805
PTFMI	6	133812872	rs7764488	MOXD1, TAAR8, TAAR6, TAAR5, TAAR2, TAAR1, VNN1, VNN3, VNN2, SLC18B1, RPS12, EYA4, TCF21, TBPL1, SLC2A12, ALDH8A1, HBS1L, MYB	A	G	0.0885755	0.0082779
PTFMI	8	72500186	rs34618324	XKR9, EYA1, RP11-1102P16.1, RP11-383H13.1, MSC	A	G	-0.0831887	0.0136792
PTFMI	9	133039461	rs7870070	PTGES, TOR1B, TOR1A, C9orf78, USP20, FNBP1, GPR107, AL360004.1, NCS1, HMCN2, AL354898.1, ASS1, FUBP3, PRDM12, EXOSC2, ABL1, FIBCD1, LAMC3, NUP214	A	G	-0.0537816	0.00786334
PTFMI	10	36458891	rs10827614	GJD4, FZD8, NAMPTL	A	C	-0.0846008	0.00796302
PTFMI	11	66342691	rs662094	CTSW, CNIH2, RIN1, RP11-867G23.8, NPAS4, PELI3, DPP3, CTD-3074O7.11, BBS1, ZDHHC24, CTSF, CCDC87, CCS, RBM4B, SPTBN2, C11orf80, RCE1, PC, LRFN4, RHOD, CLCF1, RAD9A, CARNS1	A	G	-0.0489708	0.00772655
PTFMI	11	74338355	rs57796856		A	T	0.0524119	0.00771596
PTFMI	12	3389921	rs2335819	TSPAN9	A	G	-0.0502101	0.00787038
PTFMI	12	20581339	rs7298820	RERGL, PIK3C2G, PLCZ1, CAPZA3, PLEKHA5, PDE3A, SLCO1C1, SLCO1B1, SLCO1A2, PYROXD1	T	A	0.0778079	0.00963815
PTFMI	13	22350875	rs749170		T	C	0.101999	0.00824896
PTFMI	13	50257622	rs61959936		A	G	-0.0614722	0.00873175
PTFMI	16	28839425	rs78613234	APOL3	C	T	0.0522139	0.00788198
PTFMI	19	18386063	rs10416600	ANO8, BST2, MVB12A, MAP1S, FCHO1, CCDC124, KCNN1, ARRDC2, IL12RB1, MAST3, PIK3R2, PIK3R2, IFI30, MPV17L2, RAB3A, PDE4C, KIAA1683, JUND, LSM4, PGPEP1, LRRC25, ELL, FKBP8, AC002985.3, TMEM161A	G	A	0.0588206	0.00801295
PTFMI	19	33896432	rs4805881	AC020952.1, AC007773.3, DPY19L3, PDCD5, TDRD12, SLC7A9, CEP89, C19orf40, LRP3, CEBPA, CEBPG, PEPD, CHST8, KCTD15, LSM14A, KIAA0355, GPI, SCGB2B2, ZNF302, ZNF181, ZNF30, AC020907.1, FAM187B, DMKN, SBSN, GAPDHS, TMEM147	A	C	-0.134147	0.00815704
PTFMI	20	45557469	rs6066121	SLC2A10, EYA2, ZMYND8, NCOA3	G	A	-0.0520743	0.0079691
PTFMI	22	40801312	rs12483888	JOSD1, GTPBP1, APOBEC3A, SYNGR1, TAB1, MGAT3, MIEF1, ATF4, RPS19BP1, CACNA1I, ENTHD1, GRAP2, FAM83F, TNRC6B, ADSL, SGSM3, MKL1, MCHR1, SLC25A17, ST13, XPNPEP3, DNAJB7, RBX1, EP300, L3MBTL2, CHADL, PHF5A, ACO2, POLR3H	G	A	0.0731738	0.0118649

## Sheet: S6. Body fat % variants
Supplementary Table S6. Genomewide significant variants for Body fat percentage
From Martin S, Cule M, Basty N, Tyrrell J, Beaumont RN, Wood AR, et al. Genetic Evidence for Different Adiposity Phenotypes and Their Opposing Influences on Ectopic Fat and Risk of Cardiometabolic Disease. Diabetes. 2021;70(8):1843-56.
Phenotype	Chromosome	Position	SNP	Nearest Genes	Effect allele	Other allele	Beta	SE
BF	1	1537887	rs72634813	C1orf233,RP11-345P4.9	C	A	0.01	0.002
BF	1	2427712	rs3762444	PLCH2,	C	T	0.01	0.001
BF	1	8484228	rs159961	RERE,	C	T	-0.01	0.002
BF	1	32197257	rs3766823	BAI2,	G	A	-0.01	0.002
BF	1	33234128	rs3737992	KIAA1522,	G	A	0.01	0.002
BF	1	34584393	rs12031634	CSMD2,	G	A	0.01	0.002
BF	1	46185726	rs115092994	IPP,	A	G	0.03	0.004
BF	1	49879122	rs6693294	AGBL4-IT1,	A	G	0.01	0.002
BF	1	62570321	rs1013293	INADL,	G	A	0.01	0.001
BF	1	66434743	rs7519259	PDE4B,	G	A	-0.01	0.001
BF	1	76536649	rs1251467	RP11-550H2.2,ST6GALNAC3	T	C	-0.01	0.002
BF	1	77967507	rs71658797	AK5,	T	A	-0.02	0.002
BF	1	96924097	rs11165643	EEF1A1P11,RN7SL831P	C	T	-0.01	0.002
BF	1	98315893	rs12072739	DPYD,	A	G	-0.01	0.002
BF	1	106877379	rs140183533	RP5-947P14.1,RP11-478L17.1	A	C	0.01	0.001
BF	1	110082551	rs41279738	GPR61, RP5-1160K1.8	T	G	-0.05	0.005
BF	1	149906413	rs11205303	MTMR11,	T	C	-0.02	0.002
BF	1	155172725	rs35154152	RP11-263K19.4, THBS3	T	C	0.02	0.002
BF	1	177889025	rs539515	RP11-63B19.1,SEC16B	A	C	-0.03	0.002
BF	1	190294726	rs815163	RP11-547I7.1,	T	C	0.01	0.001
BF	1	201800511	rs2678204	IPO9,	T	G	-0.01	0.002
BF	1	203527812	rs2802774	OPTC,ATP2B4	C	A	-0.01	0.002
BF	1	215246432	rs1377184	KCNK2,	A	T	-0.01	0.002
BF	1	219631304	rs12130231	RP11-95P13.1,RP11-95P13.2	A	G	0.02	0.002
BF	1	225668524	rs10915840	RP11-496N12.6,ENAH	G	A	0.01	0.002
BF	1	243533273	rs12042959	SDCCAG8,	A	G	0.01	0.002
BF	2	12898460	rs4669869	TRIB2,AC064875.2	T	C	-0.01	0.001
BF	2	25150116	rs6752378	ADCY3,DNAJC27	C	A	-0.02	0.001
BF	2	36789166	rs13410783	FEZ2,	A	G	-0.01	0.002
BF	2	44719893	rs786420	CAMKMT,	C	T	-0.01	0.002
BF	2	48690596	rs4497915	PPP1R21,	T	G	-0.01	0.001
BF	2	60217457	rs4672338	RP11-444A22.1,	C	T	-0.01	0.002
BF	2	62861353	rs6545966	AC092155.4,	G	A	-0.01	0.001
BF	2	67841326	rs12477088	AC010987.5,	T	C	0.01	0.001
BF	2	80640417	rs7589069	CTNNA2,	C	G	-0.01	0.002
BF	2	86855977	rs308911	RNF103-CHMP3, CHMP3	A	G	0.01	0.002
BF	2	104420858	rs6707445	AC018880.2,AC013727.1	G	A	-0.01	0.001
BF	2	110007535	rs11682815	SH3RF3,	A	G	-0.01	0.002
BF	2	135597628	rs10496731	CCNT2-AS1, ACMSD	T	G	0.01	0.002
BF	2	138416391	rs12053559	THSD7B,	T	G	-0.01	0.001
BF	2	147903382	rs429343	AC062032.1,snoU13	A	G	0.01	0.001
BF	2	159483811	rs3771653	PKP4,	C	T	-0.01	0.002
BF	2	165528876	rs13389219	COBLL1,	C	T	-0.02	0.002
BF	2	166185707	rs3754963	SCN2A,	A	T	0.01	0.002
BF	2	176422238	rs79869125	AC096649.3,EXTL2P1	G	T	0.02	0.002
BF	2	198146381	rs2043016	ANKRD44-IT1,	C	T	-0.01	0.002
BF	2	202970250	rs12997625	AC079354.1,	C	T	-0.01	0.001
BF	2	212291371	rs16846136	ERBB4,	C	A	-0.01	0.002
BF	2	213414265	rs13427822	ERBB4,AC079610.1	A	G	0.01	0.002
BF	2	227047771	rs2943653	AC068138.1,	C	T	0.02	0.002
BF	2	232771343	rs11681043	MIR1471,NPPC	A	G	-0.01	0.002
BF	3	9517369	rs11542009	SETD5,	C	T	-0.02	0.002
BF	3	12386337	rs4684847	PPARG,	C	T	-0.03	0.002
BF	3	25313167	rs17016133	RARB,	T	C	0.01	0.002
BF	3	27397148	rs2370959	NEK10,	G	A	-0.01	0.002
BF	3	44041777	rs7637852	RP4-555D20.4,RNU6-367P	A	G	0.01	0.002
BF	3	49920571	rs9843653	ACTBP13,MST1R	T	C	-0.02	0.001
BF	3	66492604	rs3856595	LRIG1,	G	T	0.01	0.001
BF	3	70654244	rs1491592	RP11-231I13.2,COX6CP6	C	T	-0.01	0.001
BF	3	82710898	rs62259475	RP11-260O18.1,CYP51A1P1	G	A	-0.01	0.002
BF	3	90121534	rs62276243	U3,RNU6-712P	C	T	0.01	0.001
BF	3	101136402	rs9859077	SENP7,	G	C	0.01	0.002
BF	3	104612668	rs1436348	RP11-281P11.1,ALCAM	A	G	-0.01	0.002
BF	3	114415926	rs80082351	ZBTB20,	A	G	0.02	0.003
BF	3	131618541	rs9847672	CPNE4,	C	T	-0.01	0.002
BF	3	134660284	rs6763913	EPHB1,	T	C	0.01	0.001
BF	3	147716498	rs12634936	RP11-71N10.1,	T	C	-0.02	0.003
BF	3	156301324	rs9289970	SSR3,TIPARP-AS1	A	C	0.01	0.002
BF	3	171833266	rs4894808	FNDC3B,	G	C	0.01	0.002
BF	3	173114305	rs529200	NLGN1,	A	G	-0.01	0.001
BF	3	173659090	rs11926346	NLGN1,	A	G	0.01	0.002
BF	3	196979106	rs6782581	DLG1,	C	G	0.01	0.001
BF	4	864126	rs7690704	GAK,	A	G	0.01	0.002
BF	4	4990298	rs4450871	RN7SKP113,CYTL1	A	G	-0.01	0.001
BF	4	16601492	rs12642970	LDB2,	G	C	0.01	0.002
BF	4	18329824	rs2192527	LCORL,RP11-608B3.1	A	G	-0.01	0.001
BF	4	34927607	rs7700167	RP11-725M22.1,snoU13	T	A	-0.01	0.002
BF	4	45182527	rs10938397	RP11-362I1.1,PRKRIRP9	A	G	-0.02	0.001
BF	4	48807270	rs59628956	OCIAD1,	G	A	0.01	0.002
BF	4	62742006	rs10013793	LPHN3,	G	T	0.01	0.002
BF	4	78808669	rs7692075	MRPL1,	T	G	-0.01	0.002
BF	4	80609966	rs72649373	RP11-452C8.1,	T	C	-0.02	0.002
BF	4	89706643	rs987469	FAM13A,	C	G	0.01	0.001
BF	4	96153214	rs34656389	UNC5C,	A	G	-0.01	0.002
BF	4	100239319	rs1229984	ADH1B,	T	C	-0.03	0.005
BF	4	103188709	rs13107325	SLC39A8,	C	T	-0.03	0.003
BF	4	130724740	rs4398538	RP11-422J15.1,	T	C	0.01	0.002
BF	4	140863365	rs57800857	MAML3,	A	C	0.01	0.002
BF	5	43204126	rs67913249	NIM1K,	C	G	0.01	0.002
BF	5	51090842	rs72767253	CTD-2335O3.3,RNA5SP182	C	A	0.03	0.004
BF	5	52880175	rs256112	NDUFS4,	G	A	0.01	0.002
BF	5	63020706	rs1503526	CTD-2049O17.1,RP11-158J3.2	T	C	-0.01	0.001
BF	5	75015242	rs2112347	POC5,SLC25A5P9	T	G	0.02	0.002
BF	5	86727566	rs11951885	RNU6-727P,CTD-2316B1.1	T	C	-0.03	0.005
BF	5	94212620	rs159030	MCTP1,	A	C	-0.01	0.002
BF	5	103940415	rs254027	RP11-6N13.1,	T	A	-0.01	0.001
BF	5	119388744	rs8180470	CTC-507E12.1,CTC-552D5.1	C	T	0.01	0.001
BF	5	127357526	rs17764730	CTC-228N24.3,	C	T	0.01	0.002
BF	5	139086651	rs2133561	CTB-35F21.1,	A	T	0.01	0.002
BF	5	144485978	rs13160735	CTC-342P15.1,AC132803.1	G	A	-0.01	0.002
BF	5	157930133	rs11135038	RP11-32D16.1,	T	G	-0.01	0.002
BF	5	178988608	rs6899218	RUFY1,	T	A	-0.01	0.001
BF	5	179597784	rs1867458	RASGEF1C,	A	G	-0.01	0.002
BF	6	1835403	rs4959613	GMDS,	C	A	-0.01	0.002
BF	6	12117344	rs4377779	HIVEP1,	T	C	0.01	0.002
BF	6	26211146	rs9358912	HIST1H4E,HIST1H2BG	G	T	0.02	0.002
BF	6	35162141	rs11755266	TCP11,SCUBE3	C	T	-0.03	0.003
BF	6	40362023	rs9471333	LRFN2,	C	T	0.01	0.001
BF	6	50816887	rs72892910	TFAP2B,RPS17P5	G	T	-0.02	0.002
BF	6	55084697	rs3122160	HCRTR2,	G	T	0.01	0.002
BF	6	70336847	rs28482057	AL358133.1,LMBRD1	T	A	0.01	0.002
BF	6	75834971	rs35523808	COL12A1,	T	A	-0.02	0.004
BF	6	79800818	rs9352694	PHIP,HMGN3	A	G	-0.01	0.002
BF	6	83433228	rs9294260	TPBG,UBE3D	G	A	-0.01	0.001
BF	6	98421721	rs6938973	RP11-436D23.1,	T	C	-0.02	0.002
BF	6	105402083	rs314279	LINC00577,LIN28B	C	A	0.02	0.002
BF	6	127454893	rs72959041	RSPO3,	G	A	0.02	0.003
BF	6	141361290	rs1970341	RP11-471B18.1,RP11-63E9.1	G	A	-0.02	0.003
BF	7	1856669	rs6973700	MAD1L1,	A	G	0.01	0.002
BF	7	3125220	rs4722398	AC024028.1,	C	T	-0.01	0.002
BF	7	5843573	rs56351202	RNF216,ZNF815P	T	A	0.02	0.003
BF	7	14334844	rs4721319	DGKB,	A	G	-0.01	0.002
BF	7	24354300	rs4307239	NPY,RNU6-1103P	A	G	-0.01	0.001
BF	7	27232126	rs9770544	RP1-170O19.14,	C	G	0.02	0.002
BF	7	39326478	rs4549685	POU6F2,	C	T	0.01	0.002
BF	7	46620312	rs17172722	AC004869.2,HMGN1P19	C	T	0.01	0.002
BF	7	50733714	rs17449259	GRB10,	G	T	-0.02	0.003
BF	7	69206288	rs73170864	AUTS2,	C	T	-0.02	0.003
BF	7	71437104	rs12538435	CALN1,	A	G	0.01	0.002
BF	7	74347183	rs116903188	PMS2P5,	T	G	0.02	0.003
BF	7	94048482	rs369982	COL1A2,	G	A	-0.01	0.001
BF	7	96613246	rs73232637	DLX6-AS1,	A	G	-0.02	0.004
BF	7	114402803	rs6963767	FOXP2,MDFIC	G	A	-0.01	0.002
BF	7	130466854	rs972283	KLF14,RP11-36B6.1	A	G	0.01	0.001
BF	7	150542711	rs6977416	AOC1,	G	A	0.01	0.002
BF	8	10578041	rs13259730	RP1L1,SOX7	A	G	0.01	0.001
BF	8	14220732	rs6997359	SGCZ,	C	T	-0.01	0.002
BF	8	21975521	rs11786089	HR,	A	G	-0.01	0.001
BF	8	27261138	rs117176448	PTK2B,	C	G	-0.02	0.003
BF	8	30863938	rs10954772	PURG,	T	C	0.01	0.002
BF	8	64756657	rs4737188	RP11-32K4.1,	A	T	0.01	0.001
BF	8	73435964	rs1808629	RP11-351E7.1,KCNB2	G	A	0.02	0.002
BF	8	77224420	rs200119412	RNU2-54P,RP11-706J10.2	T	C	-0.02	0.002
BF	8	87342875	rs111884404	SLC7A13,CTD-2284J15.1	A	G	-0.01	0.002
BF	8	112360702	rs7843109	RP11-946L20.4,RP11-1101K5.1	C	T	-0.01	0.002
BF	8	116671848	rs4876611	TRPS1,	A	G	-0.02	0.002
BF	8	126507308	rs2980888	RP11-136O12.2,	T	C	-0.01	0.002
BF	8	142617096	rs11782074	AC138647.1,AC104417.1	G	T	-0.01	0.002
BF	9	15880555	rs10756713	CCDC171,	A	G	0.02	0.002
BF	9	16739763	rs10756798	BNC2,	C	T	0.01	0.002
BF	9	28414625	rs17770336	LINGO2,	C	T	-0.02	0.002
BF	9	30823761	rs16916303	KRT18P36,RPS26P2	A	G	0.02	0.002
BF	9	77160815	rs7037043	RORB,	A	G	-0.01	0.002
BF	9	99255608	rs6477495	CDC14B,	G	A	0.01	0.002
BF	9	103113652	rs3931548	TEX10,	C	A	-0.01	0.002
BF	9	116082647	rs41307479	WDR31,	C	G	-0.01	0.002
BF	9	118462904	rs10982884	DEC1,RP11-284G10.1	C	T	-0.02	0.003
BF	9	120377178	rs7038943	RP11-388N2.1,RP11-500B12.1	T	C	0.01	0.002
BF	9	132212511	rs1147345	RP11-65J3.3,	A	T	0.01	0.002
BF	10	21099584	rs76638898	NEBL,	G	A	0.03	0.005
BF	10	21830104	rs11012732	MLLT10,	A	G	-0.02	0.002
BF	10	33967489	rs34045894	RP11-476F14.1,RP13-259N13.2	G	A	-0.01	0.002
BF	10	61842645	rs7070670	ANK3,	C	T	0.01	0.002
BF	10	72413827	rs10999456	PRF1,ADAMTS14	C	T	-0.02	0.002
BF	10	76848524	rs2002023	DUPD1,PPIAP13	C	T	-0.01	0.002
BF	10	88096047	rs10887578	GRID1,	G	C	-0.01	0.001
BF	10	96039597	rs2274224	PLCE1-AS1,	G	C	0.02	0.001
BF	10	102447647	rs41310284	HIF1AN,PAX2	C	A	0.02	0.002
BF	10	103218567	rs75192636	BTRC,	A	C	0.01	0.002
BF	10	114774433	rs36090025	TCF7L2,	A	C	0.01	0.002
BF	10	120397131	rs4752182	AL356865.1,TOMM22P5	A	G	0.01	0.002
BF	10	126587488	rs72828935	NPM1P31,RP11-298J20.4	G	C	-0.01	0.002
BF	10	132955696	rs7081254	TCERG1L,	T	C	0.01	0.002
BF	10	133978962	rs2172131	JAKMIP3,	T	C	0.01	0.002
BF	11	1483177	rs1881505	BRSK2,	T	C	0.02	0.003
BF	11	2917510	rs10766451	SLC22A18AS,	C	T	-0.01	0.002
BF	11	8690718	rs11042030	TRIM66,	T	C	0.01	0.002
BF	11	10404382	rs2957668	AMPD3,	T	C	0.01	0.001
BF	11	27709630	rs61888762	BDNF-AS,	C	G	-0.02	0.002
BF	11	43637975	rs4755725	HSD17B12,	C	A	0.02	0.002
BF	11	46977160	rs71474196	C11orf49,	C	T	0.02	0.002
BF	11	64049021	rs34292685	GPR137,	C	T	0.02	0.002
BF	11	66649527	rs35099456	PC,	G	C	0.02	0.003
BF	11	85135100	rs393308	DLG2,	T	C	-0.01	0.002
BF	11	113234679	rs719802	TTC12,	T	C	0.01	0.002
BF	11	118904233	rs583893	SLC37A4,RP11-110I1.6	G	T	0.01	0.002
BF	11	121922587	rs11218510	RP11-166D19.1,	G	A	0.01	0.002
BF	11	132641959	rs4936175	OPCML,	T	C	-0.01	0.001
BF	11	133767622	rs329651	RP11-259P6.3,MIR4697	G	T	-0.01	0.002
BF	12	2159556	rs2108635	CACNA1C,	A	G	-0.01	0.002
BF	12	3351243	rs77737253	TSPAN9,	A	G	0.02	0.003
BF	12	18202053	rs1526573	Y_RNA,RERGL	A	C	0.01	0.002
BF	12	20470221	rs11045172	CTC-465D4.1,RP11-284H19.1	A	C	-0.01	0.002
BF	12	41846272	rs1841025	RP11-413B19.2,	T	C	-0.01	0.001
BF	12	49168798	rs3730071	ADCY6,	C	A	0.03	0.004
BF	12	50263148	rs7132908	FAIM2,	G	A	-0.02	0.002
BF	12	60953472	rs11173522	RP11-154D9.1,RP11-471N19.1	C	A	-0.01	0.002
BF	12	64236002	rs12819035	AC084357.1,SRGAP1	T	A	0.02	0.003
BF	12	79526915	rs10746056	SYT1,	G	C	-0.01	0.001
BF	12	89771903	rs704061	RP11-1109F11.5,POC1B	T	C	-0.01	0.001
BF	12	91257268	rs11105846	RP11-20L19.1,CCER1	G	T	0.01	0.002
BF	12	108618630	rs3764002	WSCD2,	C	T	0.02	0.002
BF	12	121709430	rs75412871	CAMKK2,	C	T	0.02	0.003
BF	12	122963550	rs12369179	ZCCHC8,	C	T	0.03	0.003
BF	13	20262266	rs11619393	PSPC1,	T	C	-0.01	0.002
BF	13	28012527	rs9512696	MTIF3,	A	G	-0.01	0.002
BF	13	31012459	rs2026752	UBE2L5P,HMGB1	G	T	-0.01	0.002
BF	13	53493728	rs2146641	PCDH8,OLFM4	C	T	0.01	0.002
BF	13	54104968	rs4477562	AL450423.1,LINC00558	C	T	-0.02	0.002
BF	13	59266053	rs4055791	CTAGE16P,DNAJA1P1	C	T	0.01	0.002
BF	13	79580919	rs1441264	CCT5P2,NIPA2P5	G	A	-0.01	0.002
BF	13	86490590	rs112108364	SLITRK6,MOB1AP1	T	G	-0.01	0.002
BF	13	91993627	rs76115890	PPIAP23,MIR17HG	T	C	0.01	0.002
BF	13	104092350	rs72665129	RP11-123H22.1,ATP6V1G1P7	T	A	0.01	0.002
BF	13	112191837	rs1183668	TEX29,RP11-65D24.2	C	G	0.01	0.002
BF	14	29681138	rs9788550	RP11-148E17.1,RP11-562L8.1	G	C	0.02	0.002
BF	14	42939471	rs8011566	CTD-2307P3.1, RP11-214N1.1	T	A	-0.01	0.002
BF	14	51207741	rs72681698	NIN,	T	C	0.05	0.007
BF	14	59416558	rs61975147	RP11-112J1.2,	T	C	0.01	0.002
BF	14	64947181	rs8003790	ZBTB25,	C	T	0.01	0.001
BF	14	69753369	rs12890931	GALNT16,	T	G	-0.01	0.002
BF	14	75282116	rs12432026	YLPM1,	T	G	-0.01	0.001
BF	14	93069989	rs72697297	RIN3,	T	C	0.02	0.002
BF	14	94023972	rs6575340	UNC79,	G	A	-0.01	0.002
BF	14	101529005	rs7161194	MIR377,MIR541	A	G	0.01	0.002
BF	14	102189932	rs2991519	RP11-1029J19.5,	A	C	-0.02	0.003
BF	15	31689543	rs12441543	KLF13,	G	A	-0.01	0.002
BF	15	52353498	rs35697691	CTD-2184D3.5, MAPK6	C	G	-0.02	0.003
BF	15	67492301	rs7166081	SMAD3,AAGAB	G	A	-0.02	0.002
BF	15	74336633	rs5742915	PML,	T	C	0.01	0.001
BF	15	84521398	rs6602997	ADAMTSL3,	C	T	-0.02	0.002
BF	15	87659256	rs149820955	RP11-138H10.2,RP11-648K4.2	C	T	0.04	0.007
BF	15	100692953	rs72755233	ADAMTS17,	G	A	0.02	0.002
BF	16	339672	rs412243	AXIN1,	T	C	0.01	0.002
BF	16	2140010	rs7203729	PKD1,	A	G	0.01	0.002
BF	16	6703971	rs58312965	RP11-420N3.2, RBFOX1	C	T	-0.01	0.002
BF	16	19279464	rs11343	SYT17,	T	G	-0.01	0.002
BF	16	20380004	rs4780885	PDILT,	G	C	0.01	0.001
BF	16	31025641	rs34898535	STX1B,STX4	C	T	0.01	0.002
BF	16	51797169	rs8059064	RP11-7O14.1,	G	T	0.02	0.003
BF	16	53802494	rs11642015	FTO,	C	T	-0.04	0.002
BF	16	58115034	rs7191378	MMP15,Y_RNA	A	G	-0.01	0.002
BF	16	69551467	rs8049669	CYB5B,NFAT5	A	T	0.02	0.002
BF	16	72251132	rs811054	PMFBP1,RP11-328J14.1	C	T	-0.01	0.001
BF	16	74658430	rs4500770	RFWD3,	A	T	0.01	0.002
BF	16	82872628	rs7206608	CDH13,	C	G	-0.01	0.002
BF	16	85324544	rs2966859	LINC00311,MIR5093	A	G	0.01	0.002
BF	16	89818340	rs3743861	FANCA,	G	C	0.01	0.002
BF	17	429221	rs76115469	RP5-1029F21.4, VPS53	G	A	0.01	0.002
BF	17	1824305	rs4790292	RPA1,RTN4RL1	C	A	0.02	0.002
BF	17	3981148	rs8074454	ZZEF1,	G	C	-0.01	0.002
BF	17	28074563	rs1038088	SSH2,	T	G	-0.01	0.001
BF	17	39573713	rs16966801	KRT37, KRT41P	A	G	-0.01	0.002
BF	17	41240277	rs8176166	BRCA1,	T	C	0.01	0.002
BF	17	42290015	rs2855818	CTB-175E5.7, UBTF	G	A	-0.02	0.002
BF	17	47090785	rs11079849	RP11-501C14.6, IGF2BP1	C	T	0.01	0.002
BF	17	65854602	rs55931203	BPTF,	C	T	-0.02	0.002
BF	17	70721707	rs8071840	SLC39A11,	A	G	-0.01	0.001
BF	17	79072594	rs9319615	BAIAP2,	A	C	0.01	0.001
BF	18	1840658	rs7238896	CTD-2015H3.1,RP11-161I6.2	A	G	-0.01	0.002
BF	18	2846812	rs11664106	RP11-703M24.5,EMILIN2	A	T	-0.01	0.002
BF	18	22204767	rs112154095	RP11-178F10.4,RP11-449D8.1	C	T	0.01	0.002
BF	18	40768309	rs59499656	RIT2,SYT4	A	T	0.01	0.002
BF	18	44343254	rs2298777	RP11-742D12.2,RP11-687F6.1	C	T	-0.01	0.001
BF	18	45921214	rs7239114	ZBTB7C,	G	A	-0.01	0.002
BF	18	57829135	rs6567160	RP11-795H16.3,RNU4-17P	T	C	-0.03	0.002
BF	19	4067314	rs188955288	ZBTB7A,MAP2K2	C	T	0.02	0.002
BF	19	5150934	rs2620829	KDM4B,	T	G	0.01	0.002
BF	19	8670147	rs62621197	ADAMTS10,	C	T	0.02	0.004
BF	19	18383506	rs11666808	KIAA1683,	T	C	0.02	0.002
BF	19	18901618	rs35359254	COMP,	C	G	0.02	0.003
BF	19	33938800	rs7258937	PEPD,	C	T	-0.02	0.001
BF	19	45392254	rs6857	CTB-129P6.4, PVRL2,	C	T	0.02	0.002
BF	19	56146469	rs8108198	ZNF580,	G	A	-0.01	0.002
BF	20	15816236	rs16996657	MACROD2,	T	C	-0.01	0.002
BF	20	29539588	rs187067151	RP4-610C12.3,Y_RNA	G	T	0.02	0.004
BF	20	32904636	rs843901	AHCY,CTD-3216D2.4	T	G	-0.02	0.003
BF	20	41990761	rs6103254	SCARNA15,RP5-862K6.4	T	C	0.02	0.002
BF	20	43514203	rs6031847	RN7SL31P,YWHAB	C	T	-0.01	0.002
BF	20	46365636	rs56218501	SULF2,	C	T	0.01	0.002
BF	20	47498117	rs112852122	PREX1,ARFGEF2	G	A	0.02	0.002
BF	20	62347191	rs62217799	RP4-583P15.15, ZGPAT	G	T	-0.01	0.002
BF	21	18092738	rs2824002	RNU1-98P,AP000473.6	C	T	0.01	0.002
BF	21	36770189	rs73197346	RUNX1,	T	C	0.01	0.002
BF	21	40683196	rs74618095	BRWD1,	T	C	-0.01	0.002
BF	22	38599364	rs4821764	MAFF, PLA2G6	G	A	0.02	0.002
BF	22	46615376	rs4253755	PPARA,	G	A	-0.02	0.002

## Sheet: S7. MetUFA variants
Supplementary Table S7. Genetic variants for Metabolically Unfavourable Adiposity
From Martin S, Cule M, Basty N, Tyrrell J, Beaumont RN, Wood AR, et al. Genetic Evidence for Different Adiposity Phenotypes and Their Opposing Influences on Ectopic Fat and Risk of Cardiometabolic Disease. Diabetes. 2021;70(8):1843-56.
Phenotype	Chromosome	Position	SNP	Nearest Genes	Effect allele	Other allele	Beta	SE
MetUFA	1	77967507	rs71658797	AK5	T	A	-0.02	0.002
MetUFA	1	113202203	1:113202203		TCTCTC	T	0.01	0.002
MetUFA	1	177889025	rs539515	RP11-63B19.1,SEC16B	A	C	-0.03	0.002
MetUFA	1	230301811	rs11122450	GALNT2	T	G	0.01	0.002
MetUFA	2	633053	rs143684747	AC093326.3,TMEM18	A	AC	-0.03	0.002
MetUFA	2	25150116	rs6752378	ADCY3,DNAJC27	C	A	-0.02	0.001
MetUFA	3	136328270	rs1471740	STAG1, HMGN1P10	T	C	-0.01	0.002
MetUFA	4	45182527	rs10938397	RP11-362I1.1,PRKRIRP9	A	G	-0.02	0.001
MetUFA	4	103188709	rs13107325	SLC39A8	C	T	-0.03	0.003
MetUFA	5	75015242	rs2112347	POC5,SLC25A5P9	T	G	0.02	0.002
MetUFA	5	87969925	5:87969925		CGG	C	-0.02	0.002
MetUFA	5	107478679	rs10623997	FBXL17	T	TATAATA	0.01	0.002
MetUFA	5	127357526	rs17764730	CTC-228N24.3	C	T	0.01	0.002
MetUFA	6	26211146	rs9358912	HIST1H4E,HIST1H2BG	G	T	0.02	0.002
MetUFA	6	34650934	6:34650934		CGT	C	-0.03	0.002
MetUFA	6	50816887	rs72892910	TFAP2B,RPS17P5	G	T	-0.02	0.002
MetUFA	7	75050086	rs236660	POM121C	T	C	-0.01	0.002
MetUFA	8	116671848	rs4876611	TRPS1	A	G	-0.02	0.002
MetUFA	9	15880555	rs10756713	CCDC171	A	G	0.02	0.002
MetUFA	10	96039597	rs2274224	PLCE1-AS1	G	C	0.02	0.001
MetUFA	11	27709630	rs61888762	BDNF-AS	C	G	-0.02	0.002
MetUFA	11	43637975	rs4755725	HSD17B12	C	A	0.02	0.002
MetUFA	11	47529947	rs7124681	CELF1	C	A	-0.02	0.002
MetUFA	12	50263148	rs7132908	FAIM2	G	A	-0.02	0.002
MetUFA	12	108618630	rs3764002	WSCD2	C	T	0.02	0.002
MetUFA	14	79940130	14:79940130		TAGGAGTTTTTCCAGATCATTAGCCACTTATACGGAG	T	-0.02	0.002
MetUFA	15	68123021	rs4776985	SKOR1	T	G	0.02	0.002
MetUFA	15	73322940	15:73322940		AT	A	-0.01	0.002
MetUFA	15	84521398	rs6602997	ADAMTSL3	C	T	-0.02	0.002
MetUFA	16	28825953	rs56186137	RP11-1348G14.1	A	G	-0.02	0.002
MetUFA	16	53802494	rs11642015	FTO	C	T	-0.04	0.002
MetUFA	16	69551467	rs8049669	CYB5B,NFAT5	A	T	0.02	0.002
MetUFA	17	1824305	rs4790292	RPA1,RTN4RL1	C	A	0.02	0.002
MetUFA	17	65854602	rs55931203	BPTF	C	T	-0.02	0.002
MetUFA	18	21122207	rs771025058	NPC1	AAG	A	0.02	0.001
MetUFA	18	57829135	rs6567160	RP11-795H16.3,RNU4-17P	T	C	-0.03	0.002
MetUFA	19	18383506	rs11666808	KIAA1683	T	C	0.02	0.002

## Sheet: S8. MetFA variants
Supplementary Table S8. Genetic variants for Metabolically Favourable Adiposity
From Martin S, Cule M, Basty N, Tyrrell J, Beaumont RN, Wood AR, et al. Genetic Evidence for Different Adiposity Phenotypes and Their Opposing Influences on Ectopic Fat and Risk of Cardiometabolic Disease. Diabetes. 2021;70(8):1843-56.
Phenotype	Chromosome	Position	SNP	Nearest Genes	Effect allele	Other allele	Beta	SE
MetFA	1	203527812	rs2802774	OPTC,ATP2B4	C	A	-0.01	0.002
MetFA	1	219631304	rs12130231	RP11-95P13.1,RP11-95P13.2	A	G	0.02	0.002
MetFA	2	165528876	rs13389219	COBLL1	C	T	-0.02	0.002
MetFA	2	227047771	rs2943653	AC068138.1	C	T	0.02	0.002
MetFA	3	12386337	rs4684847	PPARG	C	T	-0.03	0.002
MetFA	3	138121509	rs9851766	MRAS	A	G	0.01	0.002
MetFA	3	150066540	rs62271373	RP11-483E7.1,TSC22D2	T	A	0.02	0.003
MetFA	4	4990298	rs4450871	RN7SKP113,CYTL1	A	G	-0.01	0.001
MetFA	4	38680015	rs13132853	KLF3	A	G	0.01	0.002
MetFA	4	89706643	rs987469	FAM13A	C	G	0.01	0.001
MetFA	5	55794632	rs30351	CTC-236F12.4,AC022431.1	G	A	0.01	0.002
MetFA	5	67714246	rs4976033	CTD-2582M21.1,CTC-537E7.3	A	G	0.01	0.002
MetFA	5	118726662	rs9764678	TNFAIP8	T	C	-0.01	0.002
MetFA	5	157930133	rs11135038	RP11-32D16.1	T	G	-0.01	0.002
MetFA	6	43757896	rs998584	VEGFA,RP11-344J7.2	C	A	0.01	0.001
MetFA	6	127454893	rs72959041	RSPO3	G	A	0.02	0.003
MetFA	6	139837429	rs573454216	RP11-12A2.3,ATP5F1P6	G	A	-0.01	0.002
MetFA	7	130466854	rs972283	KLF14,RP11-36B6.1	A	G	0.01	0.001
MetFA	7	150542711	rs6977416	AOC1	G	A	0.01	0.002
MetFA	8	36859186	rs12681990	AC090453.1,RP11-419C23.1	T	C	0.01	0.002
MetFA	8	126507308	rs2980888	RP11-136O12.2	T	C	-0.01	0.002
MetFA	11	62380027	rs113222038	ROM1,EML3	C	T	0.01	0.002
MetFA	12	20470221	rs11045172	CTC-465D4.1,RP11-284H19.1	A	C	-0.01	0.002
MetFA	12	54421810	rs10876529	RP11-834C11.12,HOXC6,HOXC4	T	C	-0.01	0.002
MetFA	12	124409502	rs7133378	DNAH10,CCDC92	G	A	-0.02	0.002
MetFA	14	93069989	rs72697297	RIN3	T	C	0.02	0.002
MetFA	15	31689543	rs12441543	KLF13	G	A	-0.01	0.002
MetFA	17	7453919	rs12940684	TNFSF12-TNFSF13	C	T	0.01	0.002
MetFA	17	73879851	rs142186653	TRIM65	A	C	-0.01	0.002
MetFA	18	2846812	rs11664106	RP11-703M24.5,EMILIN2	A	T	-0.01	0.002
MetFA	18	42595076	rs7233512	SETBP1	G	A	0.01	0.002
MetFA	19	33938800	rs7258937	PEPD	C	T	-0.02	0.001
MetFA	19	46183031	rs555162510	GIPR	A	AT	0.02	0.002
MetFA	20	39178923	rs6029180	SNORD112,MAFB	A	G	-0.01	0.002
MetFA	22	38599364	rs4821764	PLA2G6,MAFF	G	A	0.02	0.002

## Sheet: S9. Sample characteristics
Supplementary Table S9. Characteristics of sample for genetic analyses (full sample including individuals with abdominal MRI measures)
	Full sample†
	Males	Females
N	157477	183051
Outcome
Grip strength (kg)	41.9 (8.9)	25.2 (6.3)
Exposures
BF (%)	25.3 (5.8)	36.6 (6.9)
Covariates
Age	57.1(8.1)	56.7 (7.9)
Townsend	-1.54 (2.99)	-1.61 (2.88)
Smoking status
Never	76,984 (49%)	108,818 (60%)
Former	61,524 (39%)	58,212 (32%)
Current	18,392 (12%)	15,390 (8%)
Alcohol intake
Never/Rarely	17,970 (11%)	39,728 (22%)
1/month-2/week	54,993 (35%)	72,312 (40%)
>2/week	84,404 (53%)	70,884 (39%)
Physical activity
4+ days of moderate activity a week
Yes	75,376 (50%)	84,121 (49%)
No	76,397 (50%)	88,530 (51%)
4+ days of vigorous activity a week
Yes	33,775 (22%)	25,930 (15%)
No	117,513 (78%)	147,454 (85%)
BF: Body fat, VAT: Visceral Adipose Tissue, ASAT: Abdominal Subcutaneous Adipose Tissue, GFAT: Gluteofemoral adipose tissue, ATMFI: Anterior Thigh Muscle Fat Infiltration, PTMFI: Posterior Thigh Muscle Fat Infiltration
† N for exposures/ covariates with missing data: BF(%) M: 154,511, F: 180,238, Townsend M: 157,292, F: 182,833, Smoking status M: 156,900, F: 182,420, Alcohol M: 157,367, F: 182,924, Moderate activity M: 151,773, F: 172,651, Vigorous activity M: 151,288, F: 173,384.

[truncated: 21 more sheets: S10. PRS correlations, S11. F-statistics, S12. VAT + GS harmonised, S13. VAT results, S14. ASAT +GS Harmonised, S15. ASAT Results, S16. GFAT + GS harmonised, S17. GFAT results, S18.ATMFI+ GS harmonised , S19. ATMFI results , S20. PTMFI+ GS harmonised, S21. PTMFI results, S22. BF+ GS harmonised, S23. BF results, S24. MetFA+ GS harmonised, S25. MetFA MR results, S26. MetUFA+ GS harmonised, S27. MetUFA MR results, S28. Loo analysis BF%, S29. Bias due to sample overlap …]
